# Supplementary material for: Axillary and gut microbiota characteristics in axillary bromhidrosis patients and the effect of microwave therapy: a case-control study
Source: Front Microbiol. 2026 May 5;17:1769465. doi: 10.3389/fmicb.2026.1769465 (PMC13183811; doi:10.3389/fmicb.2026.1769465)
Supplement: Supplementary file 3 [file Table_1.XLSX]

## Sheet: Table S1
Table S1. Detailed information of study cohort.
Sample	Gender	Age	Weight (kg)	Height (cm)	BMI(kg/㎡)	Address	Family history	History of previous treatments	Severity	Acceptance of Microwave Treatment
AB1	male	38	75	170	25.9516	Zhejiang, China	Have	Antiperspirant use	Severe	Have
AB2	female	36	52	153	22.2137	Zhejiang, China	Have	Untreated	Mild	None
AB3	male	20	75	170	25.9516	Zhejiang, China	Have	Untreated	Severe	None
AB4	female	29	52	155	21.6441	Yunnan, China	Have	Untreated	Severe	None
AB5	female	46	75	158	30.0433	Zhejiang, China	Have	Previous surgical history	Mild	None
AB6	male	23	55	160	21.4844	Zhejiang, China	Have	Untreated	Moderate	Have
AB7	female	36	60	160	23.4375	Zhejiang, China	Have	Antiperspirant use	Moderate	Have
AB8	female	42	54	160	21.0938	Zhejiang, China	Have	CO2 laser treatment	Mild	None
AB9	male	34	75	170	25.9516	Zhejiang, China	Have	Botulinum toxin treatment	Mild	None
AB10	male	33	85	170	29.4118	Hubei, China	Have	Untreated	Severe	Have
AB11	male	39	71	170	24.5675	Zhejiang, China	Have	Antiperspirant use	Moderate	None
AB12	male	23	61	169	21.3578	Zhejiang, China	Have	Antiperspirant use	Severe	Have
AB13	male	20	70	170	24.2215	Zhejiang, China	Have	Antiperspirant use	Moderate	None
AB14	male	25	85	170	29.4118	Zhejiang, China	Have	Untreated	Moderate	None
AB15	male	29	80	178	25.2493	Zhejiang, China	Have	Untreated	Severe	None
AB16	female	25	51	165	18.7328	Zhejiang, China	Have	Gold microneedling therapy	Moderate	None
AB17	male	32	75	172	25.3515	Zhejiang, China	Have	Antiperspirant use	Moderate	None
AB18	female	30	52	158	20.83	Zhejiang, China	Have	Previous surgical history	Mild	None
AB19	female	29	45	158	18.026	Zhejiang, China	Have	Antiperspirant use	Mild	Have
AB20	female	38	52.5	163	19.7599	Zhejiang, China	Have	Previous surgical history	Mild	None
AB21	female	22	50	163	18.8189	Zhejiang, China	Have	Antiperspirant use	Moderate	Have
AB22	female	36	58	160	22.6562	Zhejiang, China	Have	Previous surgical history	Mild	None
AB23	female	34	55	160	21.4844	Zhejiang, China	Have	Antiperspirant use	Moderate	None
AB24	female	32	50.5	156	20.7512	Zhejiang, China	Have	Antiperspirant use	Mild	None
AB25	male	38	76	164	28.257	Zhejiang, China	Have	Untreated	Moderate	None
AB26	female	19	60.5	158	24.2349	Zhejiang, China	Have	Antiperspirant use	Moderate	None
AB27	male	21	60	175	19.5918	Zhejiang, China	Have	Antiperspirant use	Mild	Have
AB28	female	37	52	160	20.3125	Zhejiang, China	Have	Antiperspirant use	Mild	None
AB29	male	20	100	186	28.9051	Zhejiang, China	Have	Antiperspirant use	Mild	None
AB30	female	21	60	166	21.7738	Zhejiang, China	Have	Untreated	Mild	None
Con1	female	34	45	158	18.026	Zhejiang, China	None
Con2	female	24	50	162	19.052	Zhejiang, China	None
Con3	female	44	63	164	23.4236	Zhejiang, China	None
Con4	female	40	54.5	159	21.5577	Zhejiang, China	None
Con5	female	33	67.5	168	23.9158	Zhejiang, China	None
Con6	female	50	45	158	18.026	Zhejiang, China	None
Con7	male	30	60	173	20.0474	Jiangxi, China	None
Con8	female	28	50	162	19.052	Zhejiang, China	None
Con9	female	39	62	162	23.6244	Zhejiang, China	None
Con10	female	52	56	156	23.0112	Zhejiang, China	None
Con11	female	24	48	160	18.75	Zhejiang, China	None
Con12	female	27	56	162	21.3382	Jiangxi, China	None
Con13	female	29	50	158	20.0288	Zhejiang, China	None
Con14	male	36	60	170	20.7612	Zhejiang, China	None
Con15	female	27	59	162	22.4813	Zhejiang, China	None
Con16	female	34	46	161	17.7462	Zhejiang, China	None
Con17	female	29	62	160	24.2188	Zhejiang, China	None
Con18	female	39	50	158	20.0288	Zhejiang, China	None
Con19	female	31	60	160	23.4375	Zhejiang, China	None
Con20	female	30	55	164	20.4491	Henan, China	None
Con21	male	40	95	170	32.872	Hebei, China	None
Con22	female	25	41	150	18.2222	Jiangxi, China	None
Con23	female	28	64	168	22.6757	Anhui, China	None
Con24	female	25	58	160	22.6562	Heilongjiang, China	None
Con25	female	23	53	154	22.3478	Jiangxi, China	None
Con26	female	27	56	167	20.0796	Zhejiang, China	None
Con27	female	25	60	164	22.3081	Inner Mongolia Autonomous Region, China	None
Con28	male	35	75	175	24.4898	Hubei, China	None
Con29	male	48	85	181	25.9455	Zhejiang, China	None
Con30	female	42	75	168	26.5731	Shandong, China	None

## Sheet: Table S2
Table S2. Baseline characteristics of all participants.
Variables	Overall	AB	Control	p
	(n =60)	(n =30)	(n =30)
Gender（%）				0.026
male	19 (31.7)	14 (46.7)	5 (16.7)
female	41 (68.3)	16 (53.3)	25 (83.3)
Age (mean (SD))	31.75 (7.96)	30.23 (7.60)	33.27 (8.15)	0.141
Weight (median [IQR])	59.50 [52.00, 70.25]	60.00 [52.12, 75.00]	57.00 [50.00, 62.00]	0.14
Height (median [IQR])	162.00 [159.75, 170.00]	163.50 [160.00, 170.00]	162.00 [159.25, 167.75]	0.418
BMI (median [IQR])	22.26 [20.07, 24.30]	22.43 [20.90, 25.80]	21.93 [20.03, 23.43]	0.092
